# Supplementary material for: Experimental validation of in silico predicted RAD locus frequencies using genomic resources and short read data from a model marine mammal
Source: BMC Genomics. 2019 Jan 22;20:72. doi: 10.1186/s12864-019-5440-8 (PMC6341687; doi:10.1186/s12864-019-5440-8)
Supplement: Supplementary file 1 — Predicted numbers of cutting sites for 18 restriction enzymes based on (a) the transcriptome and (b) the genome assemblies, calculated using the four probabilistic models implemented in PredRAD. (XLSX 15 kb) [file 12864_2019_5440_MOESM1_ESM.xlsx]

## Sheet: Sheet1
a) Transcriptome
	Model
Restriction enzyme	gc_content	mononucleotide	dinucleotide	trinucleotide
AgeI	479615	479609	171399	292621
ApoI	2.95915e+06	2.9591e+06	2.408e+06	3.89328e+06
BsrFI	1.67172e+06	1.6717e+06	720543	1.44615e+06
EcoRI	638109	638098	617496	1.11e+06
FatI	8.89662e+06	8.89653e+06	1.3474e+07	1.15939e+07
KpnI	479615	479609	267261	294117
MluCI	1.18366e+07	1.18364e+07	9.56219e+06	1.145e+07
MseI	1.18366e+07	1.18364e+07	7.43217e+06	9.78345e+06
MspI	6.68687e+06	6.68682e+06	3.06103e+06	5.21106e+06
NcoI	479615	479609	706297	770090
NgoMIV	360488	360484	189076	437729
NotI	19433.9	19433.6	5136.62	10840.5
NsiI	638109	638098	977028	649738
NspI	2.22415e+06	2.22412e+06	3.17168e+06	2.44204e+06
PciI	638109	638098	754463	653582
PstI	479615	479609	1.26221e+06	1.27588e+06
SbfI	25856	25855.5	66164	75559
SgrAI	90122	90120.6	28647.5	49853.3
b) Genome
	Model
Restriction enzyme	gc_content	mononucleotide	dinucleotide	trinucleotide
AgeI	358424	358420	89765.2	140664
ApoI	4.2938e+06	4.29379e+06	3.24914e+06	5.27302e+06
BsrFI	1.03712e+06	1.03711e+06	295383	527228
EcoRI	729295	729290	701981	1.21651e+06
FatI	8.44104e+06	8.44098e+06	1.30894e+07	1.14513e+07
KpnI	358424	358420	249409	221501
MluCI	1.71752e+07	1.71752e+07	1.34769e+07	1.65622e+07
MseI	1.71752e+07	1.71752e+07	1.12409e+07	1.45751e+07
MspI	4.14849e+06	4.14845e+06	1.33533e+06	2.16732e+06
NcoI	358424	358420	606962	609364
NgoMIV	176153	176151	59471.2	123230
NotI	7479.84	7479.7	762.3	1743.21
NsiI	729295	729290	1.13721e+06	840714
NspI	2.11026e+06	2.11025e+06	2.89547e+06	2.42328e+06
PciI	729295	729290	879914	787917
PstI	358424	358420	910651	974104
SbfI	15219.4	15219.2	42227.3	52686.4
SgrAI	44038.3	44037.7	8537.64	15101.5
