# Supplementary material for: Experimental validation of in silico predicted RAD locus frequencies using genomic resources and short read data from a model marine mammal
Source: BMC Genomics. 2019 Jan 22;20:72. doi: 10.1186/s12864-019-5440-8 (PMC6341687; doi:10.1186/s12864-019-5440-8)
Supplement: Supplementary file 2 — In silico estimates of the number of cutting sites for 18 restriction enzymes. (XLSX 11 kb) [file 12864_2019_5440_MOESM2_ESM.xlsx]

## Sheet: ALL.count
Restriction enzyme	Number of cutting sites present in the genome
AgeI	60959
ApoI	4769850
BsrFI	367534
EcoRI	665139
FatI	10030543
KpnI	203797
MluCI	15606612
MseI	15693469
MspI	2169014
NcoI	543122
NgoMIV	147059
NotI	11473
NsiI	681071
NspI	2038214
PciI	699154
PstI	801453
SbfI	61687
SgrAI	18649
