# Supplementary material for: Experimental validation of in silico predicted RAD locus frequencies using genomic resources and short read data from a model marine mammal
Source: BMC Genomics. 2019 Jan 22;20:72. doi: 10.1186/s12864-019-5440-8 (PMC6341687; doi:10.1186/s12864-019-5440-8)
Supplement: Supplementary file 3 — Summary information for the alignments of the RAD locus consensus sequences obtained from the seven de novo assemblies to the reference genome. For each tested combination of parameters, we report the number and percentage of mapped RAD loci, average mapping quality, the number of RAD loci mapped to left and right sides of restriction sites separately, the number of genomic locations with RAD loci mapped to both sides of restriction sites, the number of genomic locations with RAD loci mapped to only one side of restriction sites, the number of occurrences of scenarios I, II and III, and finally the estimated number of restriction enzyme cutting sites. (XLSX 11 kb) [file 12864_2019_5440_MOESM3_ESM.xlsx]

## Sheet: Summary_all_tags
Stacks denovo_map.pl parameters
m	M	n	Mapped	Average mapping quality of mapped RAD loci	Mapped to left side of RS	Mapped to right side of RS	Genomic locations with RAD loci mapped to both sides of RS	Total singles	scenario I and II	scenario III	Total number of estimated cutting sites
2	2	1	478,841 (71.00%)	35.41	240498	238343	64868	46431	53936	6308	60244
3	1	1	320,579 (75.67%)	35.48	161173	159406	54183	25522	52405	7530	59935
3	2	0	380,432 (76.42%)	35.65	191299	189133	54224	25551	52841	7327	60168
3	2	1	282,984 (74.8%)	35.59	142104	140880	54138	25536	52025	7712	59737
3	2	2	259,869 (74.44%)	35.74	130391	129478	54115	25499	51772	7827	59599
3	3	1	253,915 (74.05%)	35.65	127520	126395	54113	25511	51602	7915	59517
4	2	1	212,041 (76.63%)	35.74	106664	105377	51121	18005	50325	8745	59070
